# Supplementary material for: RABL6A Promotes Pancreatic Neuroendocrine Tumor Angiogenesis and Progression In Vivo
Source: Biomedicines. 2021 Jun 2;9(6):633. doi: 10.3390/biomedicines9060633 (PMC8228095; doi:10.3390/biomedicines9060633)
Supplement: Supplementary file 1 [file biomedicines-09-00633-s001.zip]

Archive with 1 entries (1 files):
- biomedicines-1219789 supplement.pdf
